# Supplementary material for: Comparative assessment of diverse strategies for malaria vector population control based on measured rates at which mosquitoes utilize targeted resource subsets
Source: Malar J. 2014 Aug 28;13:338. doi: 10.1186/1475-2875-13-338 (PMC4166001; doi:10.1186/1475-2875-13-338)
Supplement: Supplementary file 1 — Additional file 1: Data sources, publications and calculations supporting Figure 2 . (XLS 54 KB) [file 12936_2014_3388_MOESM1_ESM.xls]

## Sheet: Calculation
Vector	Country	Location	Study		Host resource	Non-host resource	Corresponding intervention	Graph placement	Qh	Nh,v	Nh	r	R	Mr	Mv	Nh,v/Nh,r	g	π	αr (per day)	Equation	αr (per gonotrophic cycle)
An arabiensis	Kenya	Rarieda	[1, 2]		Humans		LLIN	1	0.35									0.95		A2.2	0.3325
An arabiensis	Tanzania	Dar es Salaam	[3]		Humans		LLIN	1	0.871									0.46		A2.2	0.40066
An arabiensis	Tanzania	Ulanga-Kilombero	[4-7]		Odor-baited traps	Odor-baited traps	OBT	3	0.521				0.05	16	1					A2.4	0.351031
An arabiensis	Kenya	Lowland lakeshore	[8, 9]		Humans	Indoor resting sites in pots	IRBP	6	0.35					0.05	1	0.403551				A1.9A	0.00706215
An arabiensis	Tanzania	Lower Moshi	[10, 11]		HUmans	Unbaited resting boxes	ORBPSB	7	0.48					0.0219298	1	1				A1.9A	0.0105263
An arabiensis	Tanzania	Lower Moshi	[10, 11]		HUmans	CO2-baited resting boxes	ORBPSB	7	0.48					0.105263	1	1				A1.9A	0.0505263
An arabiensis	Kenya	Lowland lakeshore	[8, 9]		Humans	Outdoor resting sites in pots	ORBPSB	7	0.35					0.32	1	0.403551				A1.9A	0.0451977
An arabiensis	Ethiopia	Butajira	[12]		Humans	Indoor resting sites in entire houses	IRS/ITL	5	0.322					3.38194	0.339236	0.268097				A1.9B	0.43031
An arabiensis	Cameroun	Northern Savannah/Sahel	[13]		Humans	Indoor resting sites in entire houses	IRS/ITL	5	0.71					5.4	6.35	0.3125				A1.9B	0.0943406
An arabiensis	Kenya	Malindi	[9, 14]		Humans	Indoor resting sites in entire houses	IRS/ITL	5	0.16					0.683333	0.55	0.403551				A1.9B	0.0401105
An arabiensis	Madagascar	Moramanga	[15]		Humans	Indoor resting sites in single entire rooms	IRS/ITL	5	0.807143					1.75	0.647321	0.217391				A1.9B	0.237181
An arabiensis	Chad	Goulmoun	[16]		Humans	Indoor resting sites in single entire rooms	IRS/ITL	5	0.639					53.7	25.566	0.213675				A1.9B	0.143396
An arabiensis	Senegal	Dielmo	[17, 18]	<10% Net use	Humans	Indoor resting sites in single entire rooms	IRS/ITL	5	0.714					0.0636364	0.183352	0.105263				A1.9B	0.0130426
An arabiensis	Cameroun	Benoue valley	[19, 20]		Humans	Indoor resting sites in single entire rooms	IRS/ITL	5	0.616034					4.70667	6.88889	0.196078				A1.9B	0.0412637
An arabiensis	Tanzania	Lower Moshi	[21, 22]		Cattle		ITC	2	0.1785									1		A2.2	0.8215
An arabiensis	Tanzania	Ulanga-Kilombero	[23] and Mayagaya, Personal Communication.		Cattle		ITC	2	0.521									1		A2.2	0.479
An arabiensis	Tanzania	Lower Moshi	[22, 24]		Humans	Indoor resting sites in pots	IRBP	6	0.1785					14	420	1				A1.9A	0.00595
An arabiensis	Tanzania	Lower Moshi	[22, 24]		Humans	Outdoor resting sites in pots	ORBPSB	7	0.1785					20	420	1				A1.9A	0.0085
An arabiensis	Tanzania	Hai District	[25, 26]		Humans	Indoor resting sites in entire houses	IRS/ITL	5	0.671818					659	2412.5	0.204082				A1.9B	0.0187259
An arabiensis	Kenya	Western Highlands	Stevenson et al Unpublished		Humans	Indoor resting sites in entire houses	IRS/ITL	5	0.19					0.133	0.196	0.507099				A1.9B	0.0326898
An arabiensis	Kenya	Western Highlands	Stevenson et al Unpublished		Humans	Outdoor resting sites in pots	ORBPSB	7	0.19					0.0156	0.265	0.507099				A1.9B	0.00283593
An claviger	Israel	Judean Hills	[27]			Artificial sugar baits	ATSB	9												Direct	0.96
An culifacies	Pakistan	Hangu Valley	[28]		Cattle and goats		ITC	2	0.052									1		A2.2	0.948
An darlingi	Colombia		[29]		Humans		LLIN	1	0.458									0.7		A2.2	0.3206
An farauti	Solomon Islands	Temotu	[30]		Humans		LLIN	1	0.658									0.57		A2.2	0.37506
An farauti	The Solomon Islands	Haleta	[31]		Humans	Screening barriers	ORBPSB	7	0.97	6	428	20	20	117	1388					A1.8	0.00114624
An funestus	Kenya	Rarieda	[1, 2]		Humans		LLIN	1	0.98									0.97		A2.2	0.9506
An funestus	Zambia	Luangwa	[1, 32]		Humans		LLIN	1	0.98									0.92		A2.2	0.9016
An funestus	Burkina Faso	Oubritenga	[1, 32]		Humans		LLIN	1	0.98									0.77		A2.2	0.7546
An funestus	Burkina Faso	Kourweogo	[1, 32]		Humans		LLIN	1	0.98									0.62		A2.2	0.6076
An funestus	Senegal	Dielmo/Bandafassi	[18, 32, 33]		Humans	Indoor resting sites in single entire rooms	IRS/ITL	5	0.98					308	732	1				A1.9b	0.206175
An funestus	Zambia	Luangwa	[32, 34]		Humans	Indoor resting sites in resting boxes	IRBP	6	0.98					0.158	7.287	1				A1.9b	0.0106244
An funestus	Kenya	Lowland lakeshore	[8, 9]		Humans	Indoor resting sites in resting boxes	IRBP	6	0.35					0	1	0.5				A1.9b	0
An funestus	Zambia	Luangwa	[32, 34]		Humans	Outdoor resting sites in resting boxes	ORBPSB	7	0.98				0.0628517	0.458	7.287	1				A1.9b	0.0307973
An funestus	Kenya	Lowland lakeshore	[8, 9]		Humans	Outdoor resting sites in resting boxes	ORBPSB	7	0.35					0.02	1	0.5				A1.9b	0.00175
An funestus	Madagascar	Moramanga	[15]		Humans	Indoor resting sites in single entire rooms	IRS/ITL	5	0.807143					1.75	0.647321	0.217391				A1.9b	0.237181
An funestus	Chad	Goulmoun	[16] 2009		Humans	Indoor resting sites in single entire rooms	IRS/ITL	5	0.906					9.53333	0.756944	0.213675				A1.9b	1.21908
An funestus	Cameroun	Benoue valley	[19, 20]		Humans	Indoor resting sites in single entire rooms	IRS/ITL	5	0.840708					2.28	2.70833	0.196078				A1.9b	0.0693869
An funestus	Tanzania	Hai District	[25, 26]		Humans	Indoor resting sites in entire houses	IRS/ITL	5	0.695261					164	246	0.204082				A1.9b	0.0472967
An funestus	Cote D'Ivoire	Central Region	[35, 36]		Humans	Indoor resting sites in single entire rooms	IRS/ITL	5	0.863636					100	589	0.151515				A1.9b	0.0111081
An funestus	Kenya	Western Highlands	Stevenson et al Unpublished		Humans	Indoor resting sites in entire houses	IRS/ITL	5	0.764					0.782	1.231	0.507099				A1.9b	0.123057
An gambiae	Tanzania	Rufiji	[1, 32]		Humans		LLIN	1	0.939									0.93		A2.2	0.87327
An gambiae	Tanzania	Ulanga	[1, 32]		Humans		LLIN	1	0.939									0.87		A2.2	0.81693
An gambiae	Burkina Faso	Oubritenga	[1, 32]		Humans		LLIN	1	0.939									0.95		A2.2	0.89205
An gambiae	Burkina Faso	Kourweogo	[1, 32]		Humans		LLIN	1	0.939									0.97		A2.2	0.91083
An gambiae	Tanzania	Dar es Salaam	[3, 32]		Humans		LLIN	1	0.939									0.73		A2.2	0.68547
An gambiae	Tanzania	Ulanga	[4-7]		Odor-baited traps		OBT	3	0.939				0.05	16	1					A2.4	0.429876
An gambiae	Senegal	Dielmo/Bandafassi	[18, 32, 33]		Humans	Indoor resting sites in single entire rooms	IRS/ITL	5	0.94					555	1774	1				A1.9b	0.147041
An gambiae	Tanzania	Dar es Salaam	[3, 32]		Humans	Indoor resting sites in resting boxes	IRBP	6	0.94					0.01	1	1				A1.9b	0.0047
An gambiae	Tanzania	Dar es Salaam	[3, 32]		Humans	Outdoor resting sites in resting boxes	ORBPSB	7	0.94					0.05	1	1				A1.9b	0.0235
An gambiae	Mali		[37]			Artificial sugar baits	ATSB	9												Direct	0.56
An gambiae	Senegal	Dielmo	[17, 18]	<10% Net use	Humans	Indoor resting sites in single entire rooms	IRS/ITL	5	0.89					0.245455	0.775028	0.105263				A1.9b	0.0148351
An gambiae	Nigeria	Garki	[38]		Humans	Indoor resting sites in single entire rooms	IRS/ITL	5	0.871795					27.7087	23.5	0.166667				A1.9b	0.0856605
An gambiae	Cote D'Ivoire	Central Region	[35, 36]		Humans	Indoor resting sites in single entire rooms	IRS/ITL	5	0.969781					1158	7532	0.151515				A1.9b	0.0112953
An melas	The Gambia		[39]		Humans	Indoor resting sites in single entire rooms	IRS/ITL	5	0.35					0.375	0.277	0.333333				A1.9b	0.0789711
An nuneztovari	Colombia		[29]		Humans		LLIN	1	0.22									0.7		A2.2	0.154
An sergentii	Israel	Dead sea desert region	[40]			Flowering Acacia Trees	ATSB	9									2		0.77	A2.1	1.54
An stephensi	Pakistan	Hangu Valley	[28]		Cattle and goats		ITC	2	0.023									1		A2.3	0.977
References
1	Huho B.J., Briët O., Seyoum A., Sikaala C.H., Bayoh N., Gimnig J.E., Okumu F.O., Diallo D., Abdulla S., Smith T.A., et al. 2013 Consistently high estimates for the proportion of human exposure to malaria vector populations occurring indoors in rural Africa. Int J Epidemiol 42, 235-247. (doi:10.1093/ije/dys214).
2	Beier J.C., Perkins P.V., Onyango F.K., Gargan T.P., Oster C.N., Whitmire R.E., Koech D.K., Roberts C.R. 1990 Characterization of malaria transmission by Anopheles (Diptera: Culicidae) in western Kenya in preparation for malaria vaccine trials. J Med Entomol 27(4), 570-577.
3	Govella N.J., Okumu F.O., Killeen G.F. 2010 Insecticide-treated nets can reduce malaria transmission by mosquitoes which feed outdoors. Am J Trop Med Hyg 82, 415-419. (doi:10.4269/ajtmh.2010.09-0579).
4	Lwetoijera D.W., Sumaye R.D., Madumla E.P., Kavishe D.R., Mnyone L.L., Russell T.L., Okumu F.O. 2010 An extra-domiciliary method of delivering entomopathogenic fungus, Metharizium anisopliae IP 46 for controlling adult populations of the malaria vector, Anopheles arabiensis. Parasit Vectors 3, 18. (doi:10.1186/1756-3305-3-18).
5	Okumu F.O., Killeen G.F., Ogoma S.B., Biswaro L., Smallegange R.C., Mbeyela E., Titus E., Munk C., Ngonyani H., Takken W., et al. 2010 Development and field evaluation of a mosquito lure that is more attractive than humans. PLoS One 5, e8591. (doi:10.1371/journal.pone.0008951).
6	Okumu F.O., Madumla E.P., John A.N., Lwetoijera D.W., Sumaye R.D. 2010 Attracting, trapping and killing disease-transmitting mosquitoes using odor-baited stations - The Ifakara Odor-Baited Stations. Parasit Vectors 3, 12. (doi:10.1186/1756-3305-3-12).
7	Okumu F.O., Moore S.J., Govella N.J., Chitnis N., Killeen G.F. 2010 Potential benefits, limitations and target product-profiles of odor-baited mosquito traps as a means of malaria control. PLoS One 5, e11573. (doi:10.1371/journal.pone.0011573).
8	Wong J., Bayoh M.N., Olang G., Killeen G.F., Hamel M.J., Vulule J.M., Gimnig J.E. 2013 Standardizing operational vector sampling techniques for measuring malaria transmission intensity: Evaluation of six mosquito collection methods in western Kenya. Malar J 12, 143. (doi:10.1186/1475-2875-12-143).
9	Division of Malaria Control and National Bureau of Statistics, Kenya and ORC Macro 2011 Kenya Malaria Indicator Survey 2010. (Nairobi, Kenya, DOMC, KNBS and ICF Macro).
10	Kweka E.J., Owino E.A., Lee M.C., Dixit A., Himeidan Y.E., Mahande A.M. 2013 Efficacy of resting boxes baited with carbon dioxide versus CDC light trap for sampling mosquito vectors: A comparative study. Global Health Perspectives 1, 11-18.
11	Ijumba J.N., Mosha F.W., Lindsay S.W. 2002 Malaria transmission risk variations derived from different agricultural practices in an irrigated area of northern Tanzania. Med Vet Entomol 16, 28-38.
12	Animut A., Balkew M., Gebre-Michael T., Lindtjorn B. 2013 Blood meal sources and entomological inoculation rates of anophelines along a highland altitudinal transect in south-central Ethiopia. Malar J 12, 76. (doi:10.1186/1475-2875-12-76).
13	Atangana J., Fomena A., Tamesse J.L., Fondjo E. 2012 [Agricultural activities and epidemiology of malaria in Soudano-Sahelian zone in Cameroon]. Bull Soc Pathol Exot 105(1), 23-29. (doi:10.1007/s13149-011-0202-4).
14	Mwangangi J.M., Midega J., Kahindi S., Njoroge L., Nzovu J., Githure J., Mbogo C.M., Beier J.C. 2012 Mosquito species abundance and diversity in Malindi, Kenya and their potential implication in pathogen transmission. Parasitol Res 110(1), 61-71. (doi:10.1007/s00436-011-2449-6).
15	Andrianaivolambo L., Domarle O., Randrianarivelojosia M., Ratovonjato J., Le Goff G., Talman A., Ariey F., Robert V. 2010 Anthropophilic mosquitoes and malaria transmission in the eastern foothills of the central highlands of Madagascar. Acta Trop 116(3), 240-245. (doi:10.1016/j.actatropica.2010.08.017).
16	Kerah-Hinzoumbe C., Peka M., Antonio-Nkondjio C., Donan-Gouni I., Awono-Ambene P., Same-Ekobo A., Simard F. 2009 Malaria vectors and transmission dynamics in Goulmoun, a rural city in south-western Chad. BMC Infect Dis 9, 71. (doi:10.1186/1471-2334-9-71).
17	Ndiath M.O., Brengues C., Konate L., Sokhna C., Boudin C., Trape J.F., Fontenille D. 2008 Dynamics of transmission of Plasmodium falciparum by Anopheles arabiensis and the molecular forms M and S of Anopheles gambiae in Dielmo, Senegal. Malar J 7, 136. (doi:10.1186/1475-2875-7-136).
18	Ndiaye S., Ayad M. 2006 Enquête Démographique et de Santé au Sénégal 2005. (Calverton, Maryland, USA, Centre de Recherche pour le Développement Humain [Sénégal] et ORC Macro).
19	Antonio-Nkondjio C., Atangana J., Ndo C., Awono-Ambene P., Fondjo E., Fontenille D., Simard F. 2008 Malaria transmission and rice cultivation in Lagdo, northern Cameroon. Trans R Soc Trop Med Hyg 102(4), 352-359. (doi:10.1016/j.trstmh.2007.12.010).
20	Institut National de la Statistique Ministere de la Planification, Cameroun and ORC Macro. 2005 DHS Cameroon 2004. (Calverton, Maryland, USA).
21	Mahende A.M., Mosha F.W., Mahende J.M., Kweka E. 2007 Role of cattle treated with deltamethrine in areas with a high population of Anopheles arabiensis in Moshi, Northern Tanzania. Malar J 6, 109. (doi:10.1186/1475-2875-6-109).
22	Mahende A.M., Mosha F.W., Mahande J.M., Kweka E.J. 2007 Feeding and resting behaviour of malaria vector Anopheles arabiensis with reference to zooprophylaxis. Malar J 6, 100. (doi:10.1186/1475-2875-6-100).
23	Lyimo I.N., Ng’habi K.R., Mpingwa M.W., Daraja A.A., Mwasheshe D.D., Nchimbi N.S., Lwetoijera D.W., Mnyone L.L. 2012 Does cattle milieu provide a potential point to target wild exophilic Anopheles arabiensis (Diptera: Culicidae) with entomopathogenic fungus? A bio-insecticide zooprophylaxis strategy for vector control. J Parasitol Res 2012, 280583. (doi:10.1155/2012/280583).
24	van den Bijllaardt W., ter Braak R., Shekalaghe S., Otieno S., Mahande A., Sauerwein R., Takken W., Bousema T. 2009 The suitability of clay pots for indoor sampling of mosquitoes in an arid area in northern Tanzania. Acta Trop 111, 197-199. (doi:10.1016/j.actatropica.2009.04.003).
25	Kulkarni M., Kweka E.J., Nyale E., E. L., Mosha F.W., Chandrohaman D., Rau M.E., Drakeley C. 2006 Entomological Evaluation of Malaria Vectors at Different Altitudes in Hai District, Northeastern Tanzania. J Med Entomol 43, 580-588.
26	ORC Macro and National Bureau of Statistics, Tanzania. 2005 Tanzania Demographic and Health Survey 2004-05. (Calverton, Maryland).
27	Müller G., Schlein Y. 2008 Efficacy of toxic sugar baits against cistern-dwelling Anopheles claviger. Trans R Soc Trop Med Hyg 102, 480-484. (doi:10.1016/j.trstmh.2008.01.008).
28	Rowland M., Durrani N., Kenward M., Mohammed N., Urahman H., Hewitt S. 2001 Control of malaria in Pakistan by applying deltamethrin insecticide to cattle: a community-randomised trial. Lancet 357, 1837-1841.
29	Elliott R. 1972 The influence of vector behaviour upon malaria transmission. Am J Trop Med Hyg 21, 755-763.
30	Bugoro H., Cooper R.D., Butafa C., Iro'ofa C., Mackenzie D.O., Chen C.C., Russell T.L. 2011 Bionomics of the malaria vector Anopheles farauti in Temotu Province, Solomon Islands: issues for malaria elimination. Malar J 10, 133. (doi:10.1186/1475-2875-10-133).
31	Burkot T.R., Russell T.L., Reimer L.J., Bugoro H., Beebe N.W., Cooper R.D., Sukawati S., Collins F.H., Lobo N.F. 2013 Barrier screens: a method to sample blood-fed and host-seeking exophilic mosquitoes. Malar J 12, 49. (doi:10.1186/1475-2875-12-49).
32	Kiswewski A.E., Mellinger A., Spielman A., Malaney P., Sachs S.E., Sachs J. 2004 A global index representing the stability of malaria transmission. Am J Trop Med Hyg 70, 486-498.
33	Ndiath M., Mazenot C., Gaye A., Konate L., Bouganali C., Faye O., Sokhna C., Trape J.F. 2011 Methods to collect Anopheles mosquitoes and evaluate malaria transmission: A comparative study in two villages in Senegal. Malar J 20, 270.
34	Sikaala C.H., Killeen G.F., Chanda J., Chinula D., Miller J., Russell T.L., Seyoum A. 2013 Evaluation of Alternative Mosquito Sampling Methods for Malaria Vectors in Lowland South - East Zambia. Parasit Vectors 6, 91. (doi:10.1186/1756-3305-6-91).
35	Koudou B.G., Tano Y., Doumbia M., Nsanzabana C., Cissé G., Girardin O., Dao D., N'Goran E.K. 2005 Malaria transmission dynamics in central Côte d'Ivoire: the influence of changing patterns of irrigated rice agriculture. Med Vet Entomol 19, 27-37.
36	Institut National de la Statistique et ORC Macro 2001 Enquête Démographique et de Santé, Côte d’Ivoire 1998-1999. (Calverton, Maryland, USA).
37	Müller G.C., Beier J.C., Traore S.F., Toure M.B., Traore M.M., Bah S., Doumbia S., Schlein Y. 2010 Successful field trial of attractive toxic sugar bait (ATSB) plant-spraying methods against malaria vectors in the Anopheles gambiae complex in Mali, West Africa. Malar J 9, 210. (doi:10.1186/1475-2875-9-210).
38	Molineaux L., Shidrawi G.R., Clarke J.L., Boulzagwet R., Ashkar T., Dietz K. 1976 Impact of propoxur on Anopheles gambiae s.l. and some other anopheline populations, and its relationship with some pre-spraying variables. Bull World Health Organ 54, 379-389.
39	Jawara M., Pinder M., Drakeley C.J., Nwakanma D.C., Jallow E., Bogh C., Lindsay S.W., Conway D.J. 2008 Dry season ecology of Anopheles gambiae complex mosquitoes in The Gambia. Malar J 7, 156. (doi:10.1186/1475-2875-7-156).
40	Müller G., Schlein Y. 2006 Sugar-questing mosquitoes in arid areas gather on scarce blossoms that can be used for control. Int J Parasitol 36, 1077-1080. (doi:10.1016/j.ijpara.2006.06.008).
